# Supplementary material for: C/EBP Homologous Protein Expression in Retinal Ganglion Cells Induces Neurodegeneration in Mice
Source: Int J Mol Sci. 2025 Feb 21;26(5):1858. doi: 10.3390/ijms26051858 (PMC11899906; doi:10.3390/ijms26051858)
Supplement: Supplementary file 1 [file ijms-26-01858-s001.zip]

Archive with 1 entries (1 files):
- ijms-3455066-supplementary.pdf
